# Supplementary material for: Alignment of Qx100/Qx200 Droplet Digital (Bio-Rad) and QuantStudio 3D (Thermofisher) Digital PCR for Quantification of BCR-ABL1 in Ph+ Chronic Myeloid Leukemia
Source: Diseases. 2021 May 5;9(2):35. doi: 10.3390/diseases9020035 (PMC8161814; doi:10.3390/diseases9020035)
Supplement: Supplementary file 1 [file diseases-09-00035-s001.zip]

Archive with 1 entries (1 files):
- diseases-1016829-supplementary.xlsx
