# Supplementary material for: Alignment of Qx100/Qx200 Droplet Digital (Bio-Rad) and QuantStudio 3D (Thermofisher) Digital PCR for Quantification of BCR-ABL1 in Ph+ Chronic Myeloid Leukemia
Source: Diseases. 2021 May 5;9(2):35. doi: 10.3390/diseases9020035 (PMC8161814; doi:10.3390/diseases9020035)
Supplement: Supplementary file 1 [file diseases-09-00035-s001.zip › diseases-1016829-supplementary.xlsx]

## Sheet: RNA extraction Results
Sample ID	RNA concentration (ng/uL)	A260/A280 ratio
55	907	1.87
56	602	1.80
57	500	1.84
58	482	1.90
59	278	2.03
60	826	1.82
61	269	1.98
62	484	1.85
63	383	1.93
64	343	1.82
65	310	1.80
66	321	1.92
67	420	1.99
68	272	1.97
69	743	1.94
70	527	1.81

## Sheet: RT-qPCR data
cDNA nr	%BCR-ABL1 IS RT-qPCR data
55	13.6657
56	8.0813
57	8.2889
58	4.3441
59	1.2389
60	1.5178
61	1.0615
62	1.0082
63	0.1221
64	0.1251
65	0.0842
66	0.206
67	0.011
68	0.014
69	0.0144
70	0.0146

## Sheet: Exp1 Results
Exp1 Results
cDNA nr	Replicates	Lab1 (Turin)				Lab2 (Brescia)
		BCR-ABL1 copies in 200ng RNAEq	ABL1 copies in 100ng di RNAEq	BCR-ABL1 copies in 1ug di RNAEq	Qx100 %BCR-ABL/ABL	BCR-ABL1 copies in 50ng di cDNA	ABL1 copies in 25ng cDNA	BCR-ABL1 copies in 1ug cDNA	ddPCR %BCR-ABL/ABL	BCR-ABL1 copies in 1ug RNAEq
55	1	7340	21460	36700	17.1016	1680	3404	33600	24.6769	29217
	2	8060	21700	40300	18.5714	1568	3692	31360	21.2351	27268
	3	7800	24240	39000	16.0891	1710	3857	34200	22.1675	29737
	4	9220	22220	46100	20.7471	1793	3751	35860	23.9003	31180
	5	7780	22380	38900	17.3816	1798	3648	35960	24.6436	31267
	6	7400	22080	37000	16.7572	1824	3515	36480	25.9459	31719
	7	7520	20760	37600	18.1118
	8	7400	21640	37000	17.098
	9	7800	21100	39000	18.4834
	10	7540	20600	37700	18.301
56	1	6100	28660	30500	10.642	960	4066	19200	11.8052	17778
	2	5360	28920	26800	9.26694	1024	4341	20480	11.7945	18964
	3	6020	29060	30100	10.3579	1061	4612	21220	11.5026	19650
	4	5840	28720	29200	10.1671	1086	4539	21720	11.963	20113
	5	5920	29400	29600	10.068	977	4340	19540	11.2558	18094
	6	5400	29280	27000	9.22131	973	4426	19460	10.9919	18020
	7	5640	29020	28200	9.71744
	8	5480	27680	27400	9.89884
	9	5760	28880	28800	9.9723
	10	6120	25020	30600	12.2302
60	1	958	22600	4790	2.11947	185	3918	3700	2.3609	3217
	2	922	24840	4610	1.85588	227	4202	4540	2.70109	3948
	3	1008	25940	5040	1.94295	202	4201	4040	2.40419	3513
	4	654	24340	3270	1.34347	180	3987	3600	2.25734	3130
	5	954	24800	4770	1.92339	208	4050	4160	2.5679	3617
	6	910	25440	4550	1.78852	186	4105	3720	2.26553	3235
	7	962	24080	4810	1.99751
	8	982	21540	4910	2.27948
	9	856	21320	4280	2.0075
	10	1048	24860	5240	2.1078
62	1	372	11900	1860	1.56303	91	2201	1820	2.06724	1555
	2	426	12140	2130	1.75453	91	1811	1820	2.51242	1555
	3	436	11140	2180	1.95691	93	1827	1860	2.54516	1589
	4	416	12760	2080	1.63009	91	1943	1820	2.34174	1555
	5	418	12520	2090	1.66933	97	1951	1940	2.4859	1658
	6	464	12240	2320	1.89542	90	2142	1800	2.10084	1538
	7	456	11700	2280	1.94872
	8	456	11380	2280	2.00351
	9	422	12420	2110	1.69887
	10	444	11260	2220	1.97158
64	1	62	26140	310	0.118592	9	3155	180	0.142631	143
	2	46	26140	230	0.0879878	11	3290	220	0.167173	175
	3	36	26260	180	0.0685453	13	3139	260	0.207072	206
	4	54	26000	270	0.103846	9	3207	180	0.140318	143
	5	56	25460	280	0.109976	9	3195	180	0.140845	143
	6	58	26740	290	0.108452	9	3164	180	0.142225	143
	7	42	23740	210	0.0884583
	8	50	24820	250	0.100725
	9	42	23760	210	0.0883838
	10	50	21960	250	0.113843
66	1	34	12120	170	0.140264	8	1970	160	0.203046	119
	2	46	11420	230	0.201401	9	1844	180	0.244035	133
	3	42	11620	210	0.180723	8	1691	160	0.236546	119
	4	38	11700	190	0.162393	8	1756	160	0.22779	119
	5	44	11700	220	0.188034	8	1839	160	0.21751	119
	6	44	11500	220	0.191304	7	1803	140	0.194121	104
	7	42	11860	210	0.177066
	8	42	12180	210	0.172414
	9	50	11240	250	0.22242
	10	42	8860	210	0.23702
67	1	7.2	17340	36	0.0207612	0	2834	0	0	0
	2	0	19620	0	0	1	2782	20	0.0179727	16
	3	1.8	20720	9	0.00434363	0	2960	0	0	0
	4	1.4	21720	7	0.00322284	0	2827	0	0	0
	5	5.8	21160	29	0.0137051	1	2733	20	0.0182949	16
	6	3.6	20640	18	0.00872093	1	2810	20	0.0177936	16
	7	3.6	20820	18	0.00864553
	8	3.2	20860	16	0.00767018
	9	4.2	19740	21	0.0106383
	10	5.2	20180	26	0.012884
70	1	0	20120	0	0	1	3473	20	0.0143968	17
	2	0	22000	0	0	1	3487	20	0.014339	17
	3	1.6	21520	8	0.00371747	1	3311	20	0.0151012	17
	4	0	/	0	/	2	3426	40	0.0291886	34
	5	8.2	21420	41	0.019141	1	3407	20	0.0146757	17
	6	12	21400	60	0.0280374	2	3353	40	0.029824	34
	7	2	21420	10	0.00466853
	8	3.8	16840	19	0.0112827
	9	1.6	20920	8	0.00382409
	10	1.8	20620	9	0.00436469

## Sheet: Exp2 Exp3 Exp4 Results
Exp2
cDNA nr	Lab1 (Turin)				Lab2 (Brescia)
	BCR-ABL1 copies in 600ng RNAEq	ABL copies in 200ng RNAEq	Qx100 %BCR-ABL/ABL	copies nr BCR-ABL1/µg RNAEq	BCR-ABL1 copies in 50ng cDNA	ABL copies in 25ng cDNA	QuantStudio %BCR-ABL/ABL	copies nr BCR-ABL1/µg cDNA	copies nr BCR-ABL1/µg RNAEq.
55	29740	156600	18.9911	49566.7	2091	5048	20.7112	41820	39289
56	24750	201660	12.2731	41250	1616	3634	22.2345	32320	27862
57	34000	212700	15.985	56666.7	1812	4919	18.4184	36240	34192
58	18930	265140	7.13962	31550	1189	5991	9.92322	23780	22224
59	1248	109860	1.13599	2080	87	3546	1.22673	1740	1252
60	3144	162780	1.93144	5240	226	3906	2.89299	4520	4109
61	2110	123480	1.70878	3516.67	150	4202	1.78486	3000	2522
62	1688	84420	1.99953	2813.33	115	2386	2.40989	2300	2091
63	152	99600	0.15261	253.333	8	3113	0.128493	160	136
64	140	129540	0.108075	233.333	11	4293	0.128116	220	193
65	74	154500	0.0478964	123.333	3	4650	0.0322581	60	52
66	174	75840	0.22943	290	7	2510	0.139442	140	109
67	9	136560	0.00659051	15	2	3504	0.0285388	40	36
68	26	117840	0.0220638	43.3333	7	3066	0.114155	140	113
69	6	144480	0.00415282	10	1	3241	0.0154273	20	19
70	18.2	109920	0.0165575	30.3333	1	2711	0.0184434	20	19
Exp3
cDNA nr	Lab1 (Turin)				Lab2 (Brescia)
	BCR-ABL1 copies in 600ng RNAEq	ABL copies in 200ng RNAEq	Qx100 %BCR-ABL/ABL	copies nr BCR-ABL1/µg RNAEq	BCR-ABL1 copies in 50ng cDNA	ABL copies in 25ng cDNA	QuantStudio %BCR-ABL/ABL	copies nr BCR-ABL1/µg cDNA	copies nr BCR-ABL1/µg RNAEq.
55	22660	117780	19.2393	37766.7	1547	2711	28.5319	30940	28913
56	18080	141900	12.7414	30133.3	1509	3286	22.961	30180	26709
57	33060	202680	16.3114	55100	2395	3903	30.6815	47900	41649
58	16480	247920	6.64731	27466.7	976	5304	9.2006	19520	17119
59	862	91680	0.940227	1436.67	58	1969	1.47283	1160	943
60	2948	146340	2.01449	4913.33	246	4310	2.85383	4920	4315
61	1684	103380	1.62894	2806.67	93	2780	1.67266	1860	1512
62	1268	69240	1.83131	2113.33	94	1866	2.51876	1880	1621
63	80	83940	0.0953062	133.333	9	2302	0.195482	180	151
64	140	129000	0.108527	233.333	13	3048	0.213255	260	217
65	64.6	129360	0.0499382	107.667	3	2342	0.0640478	60	49
66	122	64260	0.189854	203.333	11	1933	0.284532	220	171
67	9	110700	0.00813008	15	2	2676	0.0373692	40	34
68	19.2	107280	0.0178971	32	6	3161	0.0949067	120	95
69	6	144720	0.00414594	10	1	4217	0.0118568	20	18
70	8	119640	0.00668673	13.3333	1	2127	0.0235073	20	18
Exp4
cDNA nr	Lab1 (Turin)				Lab2 (Brescia)
	BCR-ABL1 copies in 600ng RNAEq	ABL copies in 200ng RNAEq	Qx100 %BCR-ABL/ABL	copies nr BCR-ABL1/µg RNAEq	BCR-ABL1 copies in 50ng cDNA	ABL copies in 25ng cDNA	QuantStudio %BCR-ABL/ABL	copies nr BCR-ABL1/µg cDNA	copies nr BCR-ABL1/µg RNAEq.
55	22980	149580	15.363	38300	2592	4886	26.5248	51840	24339
56	19780	171360	11.543	32966.7	1322	4700	14.0638	26440	18746
57	34860	210180	16.5858	58100	1952	4459	21.8883	39040	32540
58	17600	250620	7.02258	29333.3	977	5178	9.43414	19540	17293
59	858	97680	0.878378	1430	53	2300	1.15217	1060	797
60	2768	158100	1.75079	4613.33	196	3630	2.69972	3920	3408
61	1894	127920	1.48061	3156.67	92	2899	1.58675	1840	1521
62	1368	70560	1.93878	2280	111	2114	2.62535	2220	1897
63	132	99660	0.13245	220	10	2699	0.185254	200	154
64	146	133680	0.109216	243.333	11	3255	0.168971	220	169
65	78	134160	0.0581395	130	6	3005	0.0998336	120	92
66	152	78780	0.192942	253.333	11	1946	0.282631	220	176
67	9	114780	0.00784109	15	1	2650	0.0188679	20	17
68	8.2	120060	0.00682992	13.6667	5	3613	0.0691946	100	77
69	10.2	160560	0.00635277	17	0	2236	0	0	0
70	9.6	115080	0.00834202	16	1	2322	0.0215332	20	16
